# Supplementary material for: Ion Torrent PGM as Tool for Fungal Community Analysis: A Case Study of Endophytes in Eucalyptus grandis Reveals High Taxonomic Diversity
Source: PLoS One. 2013 Dec 16;8(12):e81718. doi: 10.1371/journal.pone.0081718 (PMC3864840; doi:10.1371/journal.pone.0081718)
Supplement: Table S1 — Sequence numbers and OTUs per family for the different quality filters and OTU similarity level values based on the BLAST comparison against the filtered database. Singleton OTUs and corresponding sequences were removed. (XLSX) [file pone.0081718.s006.xlsx]

## Sheet: otu97_table_L6.txt
					Quality filtering	no primer						fuzzy match						perfect match
					OTU sequence similarity	97		95		90		97		95		90		97		95		90
Phylum	Subphylum	Class	Subclass	Order	Family	# sequences	# OTUs	# sequences	# OTUs	# sequences	# OTUs	# sequences	# OTUs	# sequences	# OTUs	# sequences	# OTUs	# sequences	# OTUs	# sequences	# OTUs	# sequences	# OTUs
Ascomycota	Pezizomycotina	Dothideomycetes	Dothideomycetidae	Capnodiales	Mycosphaerellaceae	257980	4160	260382	1586	262411	239	66635	829	67230	234	67780	32	28123	326	28318	99	28460	18
Ascomycota	Pezizomycotina	Dothideomycetes	Incertae sedis	Botryosphaeriales	Botryosphaeriaceae	56575	962	57320	417	57570	61	43639	266	43751	83	43782	4	27307	142	27370	37	27387	2
Ascomycota	Pezizomycotina	Dothideomycetes	Dothideomycetidae	Capnodiales	Teratosphaeriaceae	53503	1889	55438	623	55282	113	22414	390	22685	148	22465	26	10823	220	11041	83	11100	18
No blast hit	-	-	-	-	-	17579	1110	18152	715	17760	244	11174	224	11244	106	10964	54	7554	120	7511	64	7448	48
Ascomycota	Pezizomycotina	Dothideomycetes	Pleosporomycetidae	Pleosporales	Pleosporaceae	16983	449	17460	174	18910	29	2528	49	2580	20	1757	6	1599	22	1630	13	2707	6
Ascomycota	Pezizomycotina	Sordariomycetes	Hypocreomycetidae	Hypocreales	Nectriaceae	10290	433	10743	189	10982	34	5106	94	5177	23	5193	7	2177	44	2188	8	2224	4
Ascomycota	-	-	-	-	-	6584	377	6511	163	7446	51	2822	83	2700	46	2670	18	1153	26	1079	17	1054	8
Ascomycota	Taphrinomycotina	Taphrinomycetes	Taphrinomycetidae	Taphrinales	Taphrinaceae	6318	38	6740	9	7085	5	25	7	23	5	11	2	8	3	8	3	6	2
Ascomycota	Pezizomycotina	Dothideomycetes	Dothideomycetidae	Dothideales	-	2964	58	3309	20	588	4	2291	19	2581	3	3890	1	1390	11	1557	1	694	5
Ascomycota	Pezizomycotina	Sordariomycetes	Xylariomycetidae	Xylariales	Amphisphaeriaceae	2283	117	2376	61	2505	16	1077	24	1092	15	1098	3	706	12	718	8	721	3
Basidiomycota	-	-	-	-	-	1957	110	2000	62	2093	22	1489	26	1562	15	1598	12	1043	15	1101	10	1120	8
Ascomycota	Pezizomycotina	Sordariomycetes	Hypocreomycetidae	Hypocreales	Bionectriaceae	1961	41	2017	18	2043	4	1458	14	1477	5	1485	1	672	6	681	4	685	1
Ascomycota	Pezizomycotina	Dothideomycetes	Pleosporomycetidae	Pleosporales	Cucurbitariaceae	1731	99	1780	27	1802	7	812	20	827	8	830	1	459	11	467	4	470	1
Basidiomycota	Pucciniomycotina	Microbotryomycetes	Incertae sedis	Sporidiobolales	Incertae sedis	1424	200	1728	143	1939	43	430	33	448	19	476	7	204	15	211	13	223	7
Ascomycota	Pezizomycotina	Incertae sedis	Incertae sedis	Incertae sedis	Incertae sedis	1642	79	1541	51	1747	8	294	15	295	8	321	3	126	9	131	5	139	3
Ascomycota	Pezizomycotina	Dothideomycetes	Dothideomycetidae	Dothideales	Dothioraceae	1494	118	1499	56	1549	6	108	10	121	5	126	4	21	4	26	3	27	3
Ascomycota	Pezizomycotina	Dothideomycetes	Pleosporomycetidae	Pleosporales	Lophiostomataceae	976	90	1048	44	1051	10	600	33	611	12	621	3	220	11	226	8	229	2
Ascomycota	Pezizomycotina	Dothideomycetes	Pleosporomycetidae	Pleosporales	Incertae sedis	814	46	673	45	1063	19	551	17	461	15	34	4	273	8	228	9	33	5
Ascomycota	Pezizomycotina	Dothideomycetes	Pleosporomycetidae	Pleosporales	Sporormiaceae	676	23	721	11	735	5	469	17	471	6	475	3	195	7	197	3	199	2
Basidiomycota	Agaricomycotina	Tremellomycetes	Incertae sedis	Tremellales	Tremellaceae	664	45	358	18	348	5	339	12	177	4	182	4	82	10	56	4	60	4
Basidiomycota	Agaricomycotina	Tremellomycetes	Incertae sedis	Filobasidiales	Filobasidiaceae	575	48	717	43	774	21	423	17	509	12	531	8	333	12	386	9	404	6
Ascomycota	Pezizomycotina	Sordariomycetes	Incertae sedis	Trichosphaeriales	Incertae sedis	546	70	635	44	732	8	158	11	156	4	207	2	81	8	84	1	93	1
Ascomycota	Pezizomycotina	Sordariomycetes	Xylariomycetidae	Xylariales	Xylariaceae	501	70	525	38	558	11	255	16	274	8	280	4	127	14	131	8	142	4
Ascomycota	Pezizomycotina	Dothideomycetes	Pleosporomycetidae	Pleosporales	Phaeosphaeriaceae	493	55	545	24	560	12	141	10	150	7	97	6	53	6	60	5	32	3
Ascomycota	Pezizomycotina	Sordariomycetes	Sordariomycetidae	Sordariales	Chaetomiaceae	306	28	322	12	311	6	101	6	106	4	115	1	35	5	38	3	40	2
Ascomycota	Pezizomycotina	Sordariomycetes	Sordariomycetidae	Sordariales	Lasiosphaeriaceae	295	50	318	25	338	10	8	4	11	2	12	2	2	1	2	1	3	1
Basidiomycota	Agaricomycotina	Tremellomycetes	-	-	-	323	8	329	4	340	3	313	7	314	2	316	1	261	5	262	2	263	1
Ascomycota	Pezizomycotina	Sordariomycetes	Hypocreomycetidae	Hypocreales	-	276	25	217	15	100	5	2	1	2	1	2	1	-	-	-	-	-	-
Ascomycota	Taphrinomycotina	Taphrinomycetes	Taphrinomycetidae	Taphrinales	-	285	38	72	5	-	-	142	8	160	3	179	1	42	3	46	2	51	1
Ascomycota	Pezizomycotina	Dothideomycetes	Pleosporomycetidae	Pleosporales	-	218	48	274	32	311	9	102	18	114	10	177	4	63	9	67	6	99	2
Ascomycota	Pezizomycotina	Eurotiomycetes	Chaetothyriomycetidae	Chaetothyriales	Herpotrichiellaceae	214	39	224	26	254	10	28	9	31	6	33	5	6	1	8	1	9	1
Ascomycota	Pezizomycotina	Dothideomycetes	Dothideomycetidae	Capnodiales	-	181	34	138	19	132	10	87	12	93	6	173	3	53	11	48	4	2	1
Ascomycota	Pezizomycotina	Dothideomycetes	Dothideomycetidae	Capnodiales	Schizothyriaceae	223	9	263	4	263	1	145	4	156	3	175	1	83	3	92	3	96	1
Ascomycota	Pezizomycotina	Dothideomycetes	-	-	-	130	29	92	13	140	5	-	-	8	3	-	-	-	-	-	-	-	-
Ascomycota	Pezizomycotina	Eurotiomycetes	Eurotiomycetidae	Eurotiales	Trichocomaceae	106	22	115	13	130	8	46	12	51	8	54	5	13	3	17	4	17	3
Ascomycota	Pezizomycotina	Sordariomycetes	Incertae sedis	Trichosphaeriales	-	109	12	56	4	3	1	36	5	48	3	-	-	7	2	8	1	-	-
Basidiomycota	Agaricomycotina	Tremellomycetes	Incertae sedis	Tremellales	Incertae sedis	97	8	29	5	3	1	90	7	24	3	2	1	59	5	21	3	2	1
Ascomycota	Pezizomycotina	Dothideomycetes	Dothideomycetidae	Capnodiales	Incertae sedis	75	23	91	17	95	4	31	9	34	5	37	1	15	4	15	4	18	1
Basidiomycota	Pucciniomycotina	Microbotryomycetes	Incertae sedis	Sporidiobolales	-	91	11	73	2	-	-	5	2	8	1	-	-	-	-	5	1	-	-
Ascomycota	Pezizomycotina	Sordariomycetes	Hypocreomycetidae	Hypocreales	Incertae sedis	77	22	69	12	16	3	41	4	45	3	43	3	16	3	19	4	17	2
Basidiomycota	Agaricomycotina	Tremellomycetes	Incertae sedis	Cystofilobasidiales	Cystofilobasidiaceae	51	14	70	9	72	3	24	2	25	2	22	1	8	3	9	2	7	1
Basidiomycota	Agaricomycotina	Agaricomycetes	Incertae sedis	Russulales	Stereaceae	55	14	62	9	71	3	9	2	9	1	10	1	2	1	2	1	2	1
Ascomycota	Saccharomycotina	Saccharomycetes	Saccharomycetidae	Saccharomycetales	Incertae sedis	52	10	62	10	66	6	43	6	45	5	47	3	15	3	19	2	20	3
Basidiomycota	Agaricomycotina	Agaricomycetes	Incertae sedis	Polyporales	Meruliaceae	51	2	58	3	64	3	25	2	26	1	26	1	2	1	2	1	2	1
Basidiomycota	Agaricomycotina	Agaricomycetes	Incertae sedis	Russulales	Russulaceae	58	9	70	7	72	2	2	1	5	2	5	2	2	1	2	1	2	1
Incertae sedis	Incertae sedis	Incertae sedis	Incertae sedis	Incertae sedis	Incertae sedis	59	2	62	2	63	1	47	2	48	2	48	1	28	1	29	1	29	1
Ascomycota	Pezizomycotina	Dothideomycetes	Pleosporomycetidae	Pleosporales	Leptosphaeriaceae	53	5	12	2	4	1	4	1	5	1	-	-	-	-	-	-	-	-
Ascomycota	Pezizomycotina	Sordariomycetes	Xylariomycetidae	Xylariales	Incertae sedis	47	10	199	9	31	3	20	6	29	5	30	3	11	4	11	3	20	3
Basidiomycota	Ustilaginomycotina	Ustilaginomycetes	Ustilaginomycetidae	Ustilaginales	Ustilaginaceae	53	2	23	1	-	-	-	-	-	-	-	-	-	-	-	-	-	-
Ascomycota	Pezizomycotina	Sordariomycetes	Hypocreomycetidae	Hypocreales	Clavicipitaceae	47	5	49	2	52	1	10	1	10	1	10	1	3	1	3	1	3	1
Ascomycota	Incertae sedis	Incertae sedis	Incertae sedis	Incertae sedis	Incertae sedis	36	8	15	3	4	1	17	3	28	3	42	1	10	2	8	1	10	1
Ascomycota	Pezizomycotina	Pezizomycetes	Pezizomycetidae	Pezizales	Sarcosomataceae	42	5	44	3	45	1	-	-	-	-	-	-	-	-	-	-	-	-
Basidiomycota	Agaricomycotina	Tremellomycetes	Incertae sedis	Tremellales	-	41	7	50	5	11	1	15	2	19	2	20	2	2	1	4	1	5	1
Ascomycota	Pezizomycotina	Dothideomycetes	Pleosporomycetidae	Pleosporales	Dothidotthiaceae	32	8	44	6	42	2	28	6	30	3	27	1	9	2	10	1	11	1
Ascomycota	Pezizomycotina	Sordariomycetes	Xylariomycetidae	Xylariales	Diatrypaceae	34	9	39	6	39	2	8	2	9	2	10	1	4	1	5	1	5	1
Ascomycota	Saccharomycotina	Saccharomycetes	Saccharomycetidae	Saccharomycetales	Saccharomycetaceae	33	3	39	2	-	-	21	1	23	1	23	1	18	1	19	1	19	1
Ascomycota	Pezizomycotina	Dothideomycetes	Dothideomycetidae	-	-	29	2	15	1	3	1	-	-	-	-	-	-	-	-	-	-	-	-
Ascomycota	Pezizomycotina	Dothideomycetes	Pleosporomycetidae	Pleosporales	Dacampiaceae	32	3	35	3	36	1	25	2	26	1	27	1	16	2	16	1	17	1
Ascomycota	Pezizomycotina	Sordariomycetes	Xylariomycetidae	Xylariales	-	26	11	105	7	16	4	17	5	13	3	13	2	8	2	10	2	4	1
Ascomycota	Pezizomycotina	Dothideomycetes	Incertae sedis	Incertae sedis	Incertae sedis	26	3	23	1	23	1	10	2	3	1	3	1	3	1	-	-	-	-
Basidiomycota	Incertae sedis	Wallemiomycetes	Incertae sedis	Wallemiales	-	27	4	-	-	-	-	8	2	6	1	-	-	4	1	-	-	-	-
Ascomycota	Saccharomycotina	Saccharomycetes	Saccharomycetidae	Saccharomycetales	Pichiaceae	19	4	23	3	26	2	14	3	15	2	15	2	7	2	7	1	7	1
Basidiomycota	Agaricomycotina	Agaricomycetes	Agaricomycetidae	Agaricales	Tricholomataceae	28	1	47	1	49	1	-	-	-	-	-	-	-	-	-	-	-	-
Basidiomycota	Incertae sedis	Wallemiomycetes	Incertae sedis	Wallemiales	Wallemiaceae	24	1	53	2	55	1	32	1	36	1	43	1	7	1	11	1	13	1
Ascomycota	Pezizomycotina	Orbiliomycetes	Orbiliomycetidae	Orbiliales	Orbiliaceae	20	6	23	4	24	1	4	1	4	1	5	1	-	-	-	-	2	1
Ascomycota	Pezizomycotina	Sordariomycetes	Sordariomycetidae	Diaporthales	Diaporthaceae	13	4	13	3	31	4	-	-	-	-	-	-	-	-	-	-	-	-
Basidiomycota	Agaricomycotina	Agaricomycetes	Incertae sedis	Polyporales	Phanerochaetaceae	7	3	15	4	14	3	-	-	-	-	-	-	-	-	-	-	-	-
Ascomycota	Pezizomycotina	-	-	-	-	20	5	37	4	2	1	-	-	-	-	-	-	-	-	-	-	-	-
Ascomycota	Pezizomycotina	Dothideomycetes	Pleosporomycetidae	Pleosporales	Corynesporascaceae	15	5	18	3	20	2	4	2	5	2	5	1	-	-	-	-	-	-
Ascomycota	Pezizomycotina	Sordariomycetes	Hypocreomycetidae	Hypocreales	Hypocreaceae	7	3	11	4	8	2	5	2	-	-	-	-	-	-	-	-	-	-
Ascomycota	Pezizomycotina	Dothideomycetes	Pleosporomycetidae	Pleosporales	Mytilinidiaceae	12	5	21	3	-	-	-	-	-	-	-	-	-	-	-	-	-	-
Ascomycota	Pezizomycotina	Sordariomycetes	Sordariomycetidae	Incertae sedis	Magnaporthaceae	14	3	15	3	15	2	12	3	13	3	13	2	7	2	8	2	8	1
Basidiomycota	Agaricomycotina	Agaricomycetes	Incertae sedis	Polyporales	Polyporaceae	-	-	4	2	11	2	-	-	-	-	-	-	-	-	-	-	-	-
Ascomycota	Pezizomycotina	Dothideomycetes	Pleosporomycetidae	Pleosporales	Venturiaceae	7	3	5	2	2	1	-	-	-	-	-	-	-	-	-	-	-	-
Basidiomycota	Agaricomycotina	Tremellomycetes	Incertae sedis	Tremellales	Exidiaceae	6	3	10	4	11	1	4	1	5	1	6	1	-	-	-	-	-	-
Ascomycota	Pezizomycotina	Leotiomycetes	Incertae sedis	Incertae sedis	Incertae sedis	12	1	12	1	12	1	7	1	7	1	7	1	3	1	3	1	3	1
Ascomycota	Pezizomycotina	Sordariomycetes	Hypocreomycetidae	Incertae sedis	Glomerellaceae	4	2	8	3	5	2	-	-	-	-	-	-	-	-	-	-	-	-
Ascomycota	Pezizomycotina	Sordariomycetes	Sordariomycetidae	Diaporthales	Valsaceae	6	2	10	3	2	1	-	-	-	-	2	1	-	-	-	-	-	-
Ascomycota	Pezizomycotina	Eurotiomycetes	Mycocaliciomycetidae	Mycocaliciales	Mycocaliciaceae	8	3	17	3	20	1	-	-	-	-	-	-	-	-	-	-	-	-
Ascomycota	Pezizomycotina	Leotiomycetes	Leotiomycetidae	Helotiales	Sclerotiniaceae	9	1	2	1	2	1	-	-	-	-	-	-	-	-	-	-	-	-
Ascomycota	Pezizomycotina	Sordariomycetes	Xylariomycetidae	Xylariales	Hyponectriaceae	6	3	13	3	7	1	10	2	10	2	-	-	7	1	7	1	-	-
Basidiomycota	Agaricomycotina	Agaricomycetes	Agaricomycetidae	Boletales	Sclerodermataceae	2	1	7	3	10	2	-	-	2	1	3	1	-	-	2	1	3	1
Basidiomycota	Agaricomycotina	Agaricomycetes	Incertae sedis	Russulales	Peniophoraceae	2	1	5	1	11	2	-	-	-	-	-	-	-	-	-	-	-	-
Basidiomycota	Pucciniomycotina	Microbotryomycetes	Incertae sedis	Sporidiobolales	Sporidiobolaceae	4	2	6	2	9	2	-	-	-	-	-	-	-	-	-	-	-	-
Ascomycota	Pezizomycotina	Dothideomycetes	Dothideomycetidae	Capnodiales	Davidiellaceae	7	1	8	2	-	-	-	-	-	-	-	-	-	-	-	-	-	-
Ascomycota	Pezizomycotina	Sordariomycetes	Sordariomycetidae	Coniochaetales	Coniochaetaceae	2	1	6	2	5	1	-	-	-	-	-	-	-	-	-	-	-	-
Basidiomycota	Agaricomycotina	Agaricomycetes	Agaricomycetidae	Agaricales	Pleurotaceae	8	2	-	-	-	-	-	-	-	-	-	-	-	-	-	-	-	-
Ascomycota	Pezizomycotina	Dothideomycetes	Pleosporomycetidae	Pleosporales	Montagnulaceae	5	2	5	2	2	1	-	-	-	-	-	-	-	-	-	-	-	-
Basidiomycota	Agaricomycotina	Agaricomycetes	Agaricomycetidae	Agaricales	Schizophyllaceae	4	1	4	1	6	1	-	-	-	-	-	-	-	-	-	-	-	-
Ascomycota	Pezizomycotina	Dothideomycetes	Dothideomycetidae	Capnodiales	Asterinaceae	4	2	6	2	10	1	-	-	2	1	2	1	-	-	-	-	-	-
Ascomycota	Pezizomycotina	Dothideomycetes	Dothideomycetidae	Myriangiales	-	4	2	5	1	6	1	2	1	3	1	3	1	-	-	-	-	-	-
Ascomycota	Pezizomycotina	Leotiomycetes	Leotiomycetidae	Erysiphales	Erysiphaceae	5	2	6	2	6	1	-	-	-	-	-	-	-	-	-	-	-	-
Ascomycota	Pezizomycotina	Sordariomycetes	Incertae sedis	Phyllachorales	Phyllachoraceae	4	2	4	2	11	1	-	-	-	-	-	-	-	-	-	-	-	-
Basidiomycota	Agaricomycotina	Agaricomycetes	Incertae sedis	Corticiales	Corticiaceae	-	-	2	1	4	1	-	-	-	-	-	-	-	-	-	-	-	-
Ascomycota	Pezizomycotina	Dothideomycetes	Incertae sedis	Patellariales	Patellariaceae	-	-	3	1	5	1	-	-	-	-	-	-	-	-	-	-	-	-
Ascomycota	Pezizomycotina	Leotiomycetes	Leotiomycetidae	Helotiales	Incertae sedis	-	-	2	1	-	-	-	-	-	-	-	-	-	-	-	-	-	-
Ascomycota	Pezizomycotina	Pezizomycetes	Pezizomycetidae	Pezizales	Tuberaceae	4	2	-	-	-	-	-	-	-	-	-	-	-	-	-	-	-	-
Ascomycota	Pezizomycotina	Sordariomycetes	Hypocreomycetidae	Microascales	Ceratocystidaceae	4	1	4	1	4	1	4	1	4	1	4	1	-	-	-	-	-	-
Ascomycota	Pezizomycotina	Sordariomycetes	Sordariomycetidae	Diaporthales	Schizoparmaceae	2	1	3	1	4	1	-	-	-	-	-	-	-	-	-	-	-	-
Ascomycota	Pezizomycotina	Sordariomycetes	-	-	-	3	1	-	-	-	-	-	-	-	-	-	-	-	-	-	-	-	-
Ascomycota	Saccharomycotina	Saccharomycetes	Saccharomycetidae	Saccharomycetales	Debaryomycetaceae	4	1	-	-	-	-	-	-	-	-	-	-	-	-	-	-	-	-
Basidiomycota	Pucciniomycotina	Pucciniomycetes	Incertae sedis	Pucciniales	Pucciniaceae	3	1	-	-	-	-	4	2	-	-	-	-	3	1	-	-	-	-
Ascomycota	Pezizomycotina	Lecanoromycetes	-	-	-	2	1	3	1	3	1	-	-	-	-	-	-	-	-	-	-	-	-
Ascomycota	Pezizomycotina	Sordariomycetes	Hypocreomycetidae	Incertae sedis	Plectosphaerellaceae	-	-	-	-	7	2	-	-	-	-	-	-	-	-	-	-	-	-
Basidiomycota	Agaricomycotina	Agaricomycetes	Incertae sedis	Auriculariales	Auriculariaceae	-	-	3	1	3	1	2	1	2	1	2	1	-	-	-	-	-	-
Basidiomycota	Agaricomycotina	Tremellomycetes	Incertae sedis	Tremellales	Cuniculitremaceae	2	1	2	1	-	-	-	-	-	-	-	-	-	-	-	-	-	-
Basidiomycota	Agaricomycotina	Tremellomycetes	Incertae sedis	Tremellales	Trichosporonaceae	2	1	6	2	2	1	-	-	-	-	-	-	-	-	-	-	-	-
Ascomycota	Pezizomycotina	Lecanoromycetes	Lecanoromycetidae	Teloschistales	Physciaceae	2	1	3	1	4	1	2	1	2	1	2	1	2	1	2	1	2	1
Ascomycota	Pezizomycotina	Sordariomycetes	Hypocreomycetidae	Hypocreales	Ophiocordycipitaceae	-	-	4	1	-	-	4	1	3	1	-	-	-	-	-	-	-	-
Ascomycota	Pezizomycotina	Sordariomycetes	Sordariomycetidae	Chaetosphaeriales	Chaetosphaeriaceae	-	-	-	-	5	1	-	-	-	-	-	-	-	-	-	-	-	-
Ascomycota	Pezizomycotina	Sordariomycetes	Sordariomycetidae	Incertae sedis	Apiosporaceae	2	1	2	1	2	1	-	-	-	-	-	-	-	-	-	-	-	-
Basidiomycota	Agaricomycotina	Agaricomycetes	Agaricomycetidae	Agaricales	Strophariaceae	2	1	2	1	2	1	-	-	-	-	-	-	-	-	-	-	-	-
Basidiomycota	Agaricomycotina	Agaricomycetes	Agaricomycetidae	Atheliales	Atheliaceae	2	1	5	1	9	1	-	-	-	-	-	-	-	-	-	-	-	-
Basidiomycota	Agaricomycotina	Agaricomycetes	-	-	-	-	-	2	1	-	-	-	-	-	-	-	-	-	-	-	-	-	-
Basidiomycota	Pucciniomycotina	Cystobasidiomycetes	Incertae sedis	Cystobasidiales	Cystobasidiaceae	2	1	7	1	-	-	-	-	-	-	-	-	-	-	-	-	-	-
Basidiomycota	Pucciniomycotina	Cystobasidiomycetes	Incertae sedis	Erythrobasidiales	Incertae sedis	-	-	2	1	2	1	-	-	2	1	2	1	-	-	-	-	-	-
Basidiomycota	Ustilaginomycotina	Incertae sedis	Incertae sedis	Malasseziales	-	-	-	2	1	3	1	-	-	-	-	-	-	-	-	-	-	-	-
