# Supplementary material for: Ion Torrent PGM as Tool for Fungal Community Analysis: A Case Study of Endophytes in Eucalyptus grandis Reveals High Taxonomic Diversity
Source: PLoS One. 2013 Dec 16;8(12):e81718. doi: 10.1371/journal.pone.0081718 (PMC3864840; doi:10.1371/journal.pone.0081718)
Supplement: Table S2 — Family richness resulting from the different quality filters and OTU sequence similarity levels. (XLSX) [file pone.0081718.s007.xlsx]

## Sheet: Tabelle1
		90% OTU similarity			95% OTU similarity			97% OTU similarity
Quality filtering	Number of sequences	OTUs	Taxa/families in modified database	Taxa/families in complete database	OTUs	Taxa/families in modified database	Taxa/families in complete database	OTUs	Taxa/families in modified database	Taxa/families in complete database
no primer	461596	1151	100/84	73/64	4975	108/89	77/66	11321	105/86	77/65
fuzzy match	168775	284	67/56	52/46	932	73/58	56/49	2415	71/57	53/46
perfect match	86556	207	57/48	42/37	486	59/48	45/38	1154	60/49	42/37
