# Supplementary material for: Ion Torrent PGM as Tool for Fungal Community Analysis: A Case Study of Endophytes in Eucalyptus grandis Reveals High Taxonomic Diversity
Source: PLoS One. 2013 Dec 16;8(12):e81718. doi: 10.1371/journal.pone.0081718 (PMC3864840; doi:10.1371/journal.pone.0081718)
Supplement: Table S3 — Taxa that appear only in the ‘no primer’ settings and 95% sequence similarity according to the respective pattern (Sequence too short, Mismatch in reverse primer sequence, Reverse primer sequence not found). (XLSX) [file pone.0081718.s008.xlsx]

## Sheet: Tabelle1
Sequence too short:
Ascomycota	Pezizomycotina	Sordariomycetes	Sordariomycetidae	Incertae sedis	Apiosporaceae
Basidiomycota	Agaricomycotina	Agaricomycetes	Agaricomycetidae	Atheliales	Atheliaceae
Basidiomycota	Pucciniomycotina	Cystobasidiomycetes	Incertae sedis	Cystobasidiales	Cystobasidiaceae
Ascomycota	Pezizomycotina	Dothideomycetes	Dothideomycetidae	Capnodiales	Davidiellaceae
Ascomycota	Pezizomycotina	Sordariomycetes	Sordariomycetidae	Diaporthales	Diaporthaceae
Ascomycota	Pezizomycotina	Dothideomycetes	Pleosporomycetidae	Pleosporales	Montagnulaceae
Ascomycota	Pezizomycotina	Eurotiomycetes	Mycocaliciomycetidae	Mycocaliciales	Mycocaliciaceae
Ascomycota	Pezizomycotina	Dothideomycetes	Pleosporomycetidae	Pleosporales	Mytilinidiaceae
Basidiomycota	Agaricomycotina	Agaricomycetes	Incertae sedis	Polyporales	Phanerochaetaceae
Ascomycota	Pezizomycotina	Sordariomycetes	Incertae sedis	Phyllachorales	Phyllachoraceae
Basidiomycota	Agaricomycotina	Agaricomycetes	Incertae sedis	Polyporales	Polyporaceae
Basidiomycota	Agaricomycotina	Agaricomycetes	Agaricomycetidae	Agaricales	Schizophyllaceae
Basidiomycota	Agaricomycotina	Agaricomycetes	Agaricomycetidae	Agaricales	Strophariaceae
Ascomycota	Pezizomycotina	Dothideomycetes	Pleosporomycetidae	Pleosporales	Venturiaceae
Mismatch in reverse primer sequence:
Ascomycota	Pezizomycotina	Sordariomycetes	Sordariomycetidae	Coniochaetales	Coniochaetaceae
Basidiomycota	Agaricomycotina	Tremellomycetes	Incertae sedis	Tremellales	Cuniculitremaceae
Reverse primer sequence not found:
Basidiomycota	Agaricomycotina	Agaricomycetes	Incertae sedis	Corticiales	Corticiaceae
Ascomycota	Pezizomycotina	Leotiomycetes	Leotiomycetidae	Erysiphales	Erysiphaceae
Ascomycota	Pezizomycotina	Sordariomycetes	Hypocreomycetidae	Incertae sedis	Glomerellaceae
Ascomycota	Pezizomycotina	Dothideomycetes	Incertae sedis	Patellariales	Patellariaceae
Basidiomycota	Agaricomycotina	Agaricomycetes	Incertae sedis	Russulales	Peniophoraceae
Ascomycota	Pezizomycotina	Pezizomycetes	Pezizomycetidae	Pezizales	Sarcosomataceae
Ascomycota	Pezizomycotina	Sordariomycetes	Sordariomycetidae	Diaporthales	Schizoparmaceae
Ascomycota	Pezizomycotina	Leotiomycetes	Leotiomycetidae	Helotiales	Sclerotiniaceae
Basidiomycota	Pucciniomycotina	Microbotryomycetes	Incertae sedis	Sporidiobolales	Sporidiobolaceae
Basidiomycota	Agaricomycotina	Agaricomycetes	Agaricomycetidae	Agaricales	Tricholomataceae
Basidiomycota	Agaricomycotina	Tremellomycetes	Incertae sedis	Tremellales	Trichosporonaceae
Basidiomycota	Ustilaginomycotina	Ustilaginomycetes	Ustilaginomycetidae	Ustilaginales	Ustilaginaceae
