# Supplementary material for: Ion Torrent PGM as Tool for Fungal Community Analysis: A Case Study of Endophytes in Eucalyptus grandis Reveals High Taxonomic Diversity
Source: PLoS One. 2013 Dec 16;8(12):e81718. doi: 10.1371/journal.pone.0081718 (PMC3864840; doi:10.1371/journal.pone.0081718)
Supplement: Table S4 — Comparison of costs, sequence output, cost per individual sequence and sequenced region between our study and selected fungal community studies using 454 pyrosequencing. (XLSX) [file pone.0081718.s009.xlsx]

## Sheet: Tabelle1
Study	proportion of unit	price§	sequences	usable sequences	price per usable sequence	minimal sequence lengths	average lengths	median lengths	Primer
Amend et al 2010	5/8	$10000	N/A	97557 (ITS) 187668 (LSU)	$0.03	300bp	N/A	393bp	ITS1F & ITS4 LR0R_F & LR5-F
Buee et al 2009	N/A	-	N/A	166350	-	100bp	252bp	N/A	ITS1F & ITS2
Cordier et al 2012a	1/8	$2000	123163	96130	$0.02	100bp	N/A	166 bp*	ITS1F & ITS2
Cordier et al 2012b	3/8 (1/4 + 1/8)	$6000	N/A	206073	$0.03	100bp	N/A	162 bp*	ITS1F & ITS2
Ghannoum et al 2010	N/A	-	39226	34049	-	100bp	248bp		ITS1F & ITS4
Hui et al 2011	1/16	$1000	9527	8194	$0.12	200bp	N/A	N/A	FUN28f & ITS4
Jumpponen & Jones 2009	1/8 (2 x 1/16)	$2000	20727	18020	$0.11	200bp	265 bp	N/A	ITS1F & ITS2
Jumpponen & Jones 2010	1/4	$4000	105838	84956	$0.05	200bp	268 bp	N/A	ITS1F & ITS4
Kemler et al (this study)	1	$1000	2394051	86556	$0.01	200bp	217bp	N/A	ITS1F & ITS2
Lumini et al 2010	5/16	$5000	6799(AMV) 4125(NS)	3189 (AMV) 1003 (NS)	$1.19	230bp 250bp	258 bp 274 bp	N/A	AMV4.5NF/AMDGR NS31/AMmix
Oepik et al 2009	N/A	-	N/A	179279	-	160bp	N/A	251 bp	NS31 & AM1
Orgiazzi et al 2013	15/16	$15000	32673(ITS1) 21667(ITS2)	16758(ITS1) 11234(ITS2)	$0.53	200bp	N/A	N/A	ITS1f & ITS2 ITS3 & ITS4
Rousk et al 2010	N/A	-	N/A	4700	-	N/A	N/A	N/A	5.8S & ITS1F
Tedersoo et al 2010	N/A	-	64171	44411	-	140bp	N/A	195 bp	ITS1F/ITS5 & ITS4
Wallander et al 2010	1/2	$8000		18000	$0.44	200bp	N/A	N/A	ITS1F & ITS4
Yu et al 2012	1/16	$1000	176965	67925	$0.01	150bp	234 bp	N/A	ITS1F & ITS4
Zimmerman & Vitousek 2012	1/2	$8000	N/A	665155	$0.01	100bp	157bp	N/A	ITS1F & ITS2
§ according to Glenn 2011 (updated 2013)				* after using ITS Extractor
References:
Amend AS, Seifert KA, Samson R, Bruns TD (2010) Indoor fungal composition is geographically patterned and more diverse in temperate zones than in the tropics. Proceedings of the Nationall Academy of Science U S A 107: 13748-13753.
Buée M, Reich M, Murat C, Morin E, Nilsson RH et al. (2009) 454 Pyrosequencing analyses of forest soils reveal an unexpectedly high fungal diversity. New Phytologist 184: 449-456.
Cordier T, Robin C, Capdevielle X, Desprez-Loustau ML, Vacher C (2012) Spatial variability of phyllosphere fungal assemblages: genetic distance predominates over geographic distance in a European beech stand (Fagus sylvatica). Fungal Ecology 5: 509-520.
Cordier T, Robin C, Capdevielle X, Fabreguettes O, Desprez-Loustau, Vacher C (2012) The composition of phyllosphere fungal assemblages of European beech (Fagus sylvatica) varies significantly along an elevation gradient. New Phytologist 196: 510-519.
Ghannoum MA, Jurevic RJ, Mukherjee PK, Cui F, Sikaroodi M et al. (2010) Characterization of the oral fungal microbiome (mycobiome) in healthy individuals. PLoS Pathogens 6: e1000713.
Hui N, Jumpponen A, Niskanen T, Liimatainen K, Jones KL, Koivula T, Romantschuck M, Strommer R (2011) EcM fungal community structure,but not diversity, altered in a Pb contaminated shooting range in a boreal coniferous forest site in Southern Finland. FEMS Microbiology Ecology 76: 121-132.
Jumpponen A, Jones KL (2009) Massively parallel 454 sequencing indicates hyperdiverse fungal communities in temperate Quercus macrocarpa phyllosphere. New Phytologist 184: 438-448.
Jumpponen A, Jones KL (2010) Seasonally dynamic fungal communities in the Quercus macrocarpa phyllosphere differ between urban and nonurban environments. New Phytologist 186: 496-513.
Lumini E, Orgiazzi A, Borriello R, Bonfante P, Bianciotto V (2010) Disclosing arbuscular mycorrhizal fungal biodiversity in soil through a land-use gradient using a pyrosequencing approach. Environmental Microbiology 12: 2165-2179.
Opik M, Metsis M, Daniell TJ, Zobel M, Moora M (2009) Large-scale parallel 454 sequencing reveals host ecological group specificity of arbuscular mycorrhizal fungi in a boreonemoral forest. New Phytologist 184: 424-437.
Orgiazzi A, Bianciotto V, Bonfante P, Daghino S, Ghignone S et al. (2013) 454 Pyrosequencing analysis of fungal assemblages from geographically distant, disparate soils reveals spatial patterning and a core mycobiome. Diversity 5: 73-98.
Rousk J, Baath E, Brookes PC, Lauber CL, Lozupone C et al. (2010) Soil bacterial and fungal communities across a pH gradient in an arable soil. The ISME Journal 4: 1340-1351.
Wallander H, Johansson U, Sterkenburg E, Brandstrom Durling M, Lindahl BD (2010) Production of ectomycorrhizal mycelium peaks during canopy closure in Norway spruce forests. New Phytologist 187: 1124-1134.
Yu L, Nicolaisen M, Larsen J, Ravnskov S (2012) Succession of root-associated fungi in Pisum sativum during a plant growth cycle as examined by 454 pyrosequencing. Plant and Soil 358: 225-233.
Zimmerman NB, Vitousek PM (2012) Fungal endophyte communities reflect environmental structuring across a Hawaiian landscape. Proceedings of the National Academy of Sciences 109: 13022-13027.
