# Supplementary material for: Ion Torrent PGM as Tool for Fungal Community Analysis: A Case Study of Endophytes in Eucalyptus grandis Reveals High Taxonomic Diversity
Source: PLoS One. 2013 Dec 16;8(12):e81718. doi: 10.1371/journal.pone.0081718 (PMC3864840; doi:10.1371/journal.pone.0081718)
Supplement: Table S5 — Comparison of our sequence based study of Eucalyptus endophytes to the earlier studies of Fisher et al. (1993) and Smith et al. (1996). (XLSX) [file pone.0081718.s010.xlsx]

## Sheet: Tabelle1
	Kemler et al. 2013 'no primer'/ 95%		Kemler et al. 2013 'perfect match'/ 95%		Fisher et al. 1993a		Smith et al. 1996a
Fungal group	Amount of sequences	% of total sequences	Amount of sequences	% of total sequences	Amount of isolates	% of total isolates	Amount of isolates	% of total isolates
Mycosphaerellaceae	260382	56.8	28318	32.84	-	-	11	1.75
Botryosphaeriaceae	57320	12.5	27370	31.74	288	18.57	158	25.12
Pleosporaceae	17460	3.81	1630	1.89	66	4.26	155	24.64
Amphisphaeriaceae	2376	0.52	718	0.83	48	3.09	23	3.66
Epicoccum	1950	0.43	1200	1.39	28	1.81	43	6.84
Phoma	616	0.13	130	0.15	-	-	8	1.27
Trichosphaeriales	546	0.12	84	0.1	28	1.81	72	11.45
Xylariaceae	525	0.11	131	0.15	-	-	12	1.91
Dothioraceae	525	0.11	26	0.03	65	4.19	50	7.95
Chaetomiaceae	322	0.07	38	0.04	-	-	16	2.54
Leptosphaeriaceae	12	0.003	-	-	54	3.48	-	-
Glomerellaceae	8	0.002	-	-	-	-	2	0.32
Valsaceae	10	0.002	-	-	673	43.39	34	5.41
Hypocreaceae	11	0.002	-	-	40	2.58	6	0.95
Davidiellaceae	8	0.002	-	-	37	2.39	27	4.29
Schizophyllaceae	4	0.001	-	-	36	2.32	-	-
Aspergillaceae	-	-	-	-	129	8.32	-	-
Helotiaceae	-	-	-	-	30	1.93	-	-
Sordariaceae	-	-	-	-	29	1.87	6	0.95
Cytonema	-	-	-	-	-	-	4	0.64
Spegazzinia	-	-	-	-	-	-	1	0.16
Bulgariaceae	-	-	-	-	-	-	1	0.16
Total	342075	74,61b	86242	69,16b	1551	100	629	100
a isolates that consisted only of sterile mycelium where omitted from this table
b the total does not add up to 100% as many more taxa were recovered that are not included in the table
